# Supplementary material for: Expression of interferon-induced antiviral genes is delayed in a STAT1 knockout mouse model of Crimean-Congo hemorrhagic fever
Source: Virol J. 2012 Jun 19;9:122. doi: 10.1186/1743-422X-9-122 (PMC3489622; doi:10.1186/1743-422X-9-122)
Supplement: Additional file 1 — Table S1. Complete list of fold changes in an Excel file. [file 1743-422X-9-122-S1.xlsx]

## Sheet: Spleen
	Name	GenBank	Fold d1 KO	Fold d1 WT	p value	Fold d2 KO	Fold d2 WT	p value	Fold d3 KO	Fold d3 WT	p value
	Adar	NM_019655	-0.689778	3.17436	0.00650714	6.0138	2.59518	0.09997	2.10648	2.21902	0.429083
	Anxa11	NM_013469	-1.37697	-1.17241	0.124012	-2.22097	-1.5907	0.0967163	-2.604	-1.79582	0.0348157
	Arl5b	NM_029466	-1.52087	-1.36674	0.354148	-2.43933	-1.62934	0.0237463	-3.76531	-2.38993	0.0927144
	Atf5	NM_030693	-0.309135	-2.64535	0.115285	-3.85538	-2.19744	0.23178	-1.33542	-2.54966	0.019031
	B2m	NM_009735	-0.494692	3.36554	0.0137174	3.80922	7.04841	0.239318	1.92119	3.44832	0.0336497
	Bag3	NM_013863	-0.9634	-2.65292	0.171267	-0.477611	-2.81528	0.0382574	-1.89464	-3.23484	0.033976
	Bst2	NM_198095	-1.8176	4.7847	0.00339801	5.5658	9.55689	0.0775009	6.07889	3.59213	0.0235114
	Casp1	NM_009807	0.727155	2.65276	0.0741465	8.36028	3.73177	0.270486	1.19453	2.02634	0.0159976
	Cav1	NM_007616	-4.56339	-3.34113	0.327437	-27.6693	-2.67402	0.0146295	-37.0591	-3.97189	0.0333991
	Cbfb	NM_022309	-0.419085	1.41288	0.0449553	-0.734397	1.35043	0.0485396	-2.01493	-0.379854	0.0648775
	Cd70	NM_011617	-7.41935	1.14742	0.107566	3.36413	0.9929	0.278225	1.22133	-1.8196	0.00362595
	Cdkn1b	NM_009875	0.0926831	1.23738	0.237446	-2.94839	-1.31258	0.0016748	-6.94876	-1.71854	0.0031285
	Cnp	NM_009923	0.415941	1.41568	0.14077	-1.04805	0.339299	0.198431	-1.43709	0.098707	0.106245
	Col16a1	NM_028266	-1.77858	-1.74535	0.463197	-22.41	-1.75334	0.155238	-5.59385	-2.29974	0.00295276
	Cxcl10	NM_021274	1.24167	59.8174	0.0126528	177.558	78.2557	0.139026	108.318	19.2917	6.57572e-05
	Dad1	NM_010015	0.193273	-9.18899	0.000586788	-4.46276	-27.5511	0.178173	-5.21338	-9.04352	0.157049
	Diablo	NM_023232	0.319608	-1.12835	0.0942537	-0.601969	-0.501342	0.47274	-4.14261	-1.5158	0.0096445
	Dnajb2	NM_178055	-1.22101	-6.03838	0.0196959	-6.8835	-22.6137	0.161629	-40	-14.0238	0.0288741
	Eif2ak2	NM_011163	-1.39787	6.06171	8.29591e-06	28.9921	6.16403	0.134656	5.57497	3.89084	0.0924868
	Gbp1	NM_010259	-1.71	6.07815	0.00676997	12.2962	7.2295	0.0409645	8.28586	3.83904	0.00588878
	Gbp2	NM_010260	-2.09766	4.4357	0.00385125	10.1817	5.62627	0.035726	7.85025	3.95102	0.0188184
	Gch1	NM_008102	1.19291	-1.82997	8.89402e-06	-1.75795	-3.40752	0.209833	-11.1811	-5.08749	0.0814893
	H2-Bl	NM_008199	-0.305621	0.50124	0.272524	-0.493449	1.47144	0.0447822	-1.71015	0.527271	0.0226288
	H2-D1	NM_010380	0.39098	1.48419	0.112386	2.33273	1.83456	0.239921	2.07401	1.62263	0.066315
	H2-K1	NM_001001892	0.579232	2.59217	0.0627585	4.23265	4.41864	0.47793	2.24771	3.15868	0.0282118
	H2-M10.1	NM_013544	15.1258	59.5944	0.00335591	18.8023	44.5708	0.212106	22.1933	34.2128	0.176649
	H2-M10.2	NM_177923	0.167388	2.10883	0.120001	0.896601	3.77964	0.0595008	1.7666	3.45283	0.0112092
	H2-M10.4	NM_177634	0.628882	1.35802	0.253951	1.13202	2.23752	0.0188102	-1.8028	1.6319	0.000133159
	H2-M10.6	NM_201611	2.77281	13.6463	0.00606479	3.52978	10.2061	0.195376	5.08198	7.83426	0.176648
	H2-M3	NM_013819	-0.504081	-1.12526	0.25906	-1.25352	1.58633	0.0662145	-1.55159	0.357692	0.0304497
	H2-Q1	NM_010390	1.41453	3.20046	0.016851	2.20775	4.79783	0.0118893	5.50623	6.09534	0.340011
	H2-Q7	NM_010394	-0.449608	2.25235	0.0213085	0.59394	2.90294	0.0398192	2.66862	2.97887	0.185891
	H2-T10	NM_010395	-1.1467	1.76635	0.000142088	5.01413	2.31691	0.017563	4.99336	2.81678	0.00385107
	Hoxb2	NM_134032	-1.52652	-2.35303	0.321862	-2.20475	-1.35148	0.269456	0.395003	-2.78719	0.0116137
	Hspa1l	NM_013558	0.396722	-3.29909	0.0121595	-1.67343	-5.26959	0.0376932	-6.28782	-4.39079	0.172845
	Ifi204	NM_008329	0.574068	64.5566	0.0122245	49.2173	94.7671	0.10634	78.7997	27.5094	0.00361064
	Ifi30	NM_023065	-1.17858	0.347097	0.0551907	-0.318761	0.0082269	0.42465	-3.88881	-0.724319	0.0415947
	Ifit1	NM_008331	-1.82276	425.132	0.00761772	433.674	428.008	0.477087	302.366	201.935	0.0163632
	Ifit3	NM_010501	-3.38507	183.584	0.0130172	61.0747	198.043	0.0184612	107.832	68.4524	0.031977
	Ifitm1	NM_026820	-0.690601	1.65727	0.0305675	5.40691	1.98696	0.179395	2.45655	0.428787	0.0276301
	Ifitm2	NM_030694	-1.84975	-2.4427	0.264983	0.950991	-1.10242	0.147911	-1.71657	-2.05858	0.215268
	Ifna2	NM_010503	-0.580993	1.38875	0.111442	827.519	4.27004	0.00862153	49.6852	1.26838	0.0171376
	Ifna4	NM_010504	4.69894	4.61614	0.483865	811.666	10.7102	0.00818396	61.0229	2.46064	0.00202597
	Ifnar1	NM_010508	-1.16964	-1.50925	0.00711443	-2.17731	-1.71603	0.103587	-3.99984	-1.98027	0.0373159
	Ifnar2	NM_010509	-0.439996	-1.06946	0.250811	-0.957106	-0.367058	0.339886	-2.14289	-1.33266	0.00857257
	Ifnb1	NM_010510	48.1124	59.5944	0.394844	225622	279.897	0.12877	7025.52	88.3576	0.00233949
	Irf1	NM_008390	-0.547304	2.05506	0.029381	-0.150973	1.82422	0.108293	-1.70513	0.451538	0.0397905
	Irf2	NM_008391	0.621042	1.71125	0.162641	0.372107	1.32982	0.297225	-1.94562	0.407672	0.0189627
	Irf3	NM_016849	-0.684344	-6.54841	0.00253349	-3.58228	-9.6692	0.0500428	-11.5645	-8.13894	0.315418
	Irf5	NM_012057	0.340953	-2.22597	0.0166683	-1.46985	-2.51182	0.0854253	-1.68551	-2.21667	0.0799046
	Irf7	NM_016850	1.29728	53.0211	0.00806606	209.278	108.285	0.149643	87.886	80.4449	0.318782
	Isg15	NM_015783	0.818364	142.478	0.00308467	279.057	145.431	0.0581356	83.7665	62.7873	0.214018
	Isg20	NM_020583	-0.918259	1.38386	0.10847	2.3433	0.404386	0.0464271	-1.29731	-1.79729	0.128847
	Irf9	NM_008394	1.53565	8.74039	0.000220753	16.674	8.12304	0.263792	2.39177	5.21315	0.0131319
	Itih2	NM_010582	78.569	3.74362	0.189047	-3.1529	3.35045	0.0686607	-7.03217	-2.23783	0.130017
	Mal	NM_010762	0.296817	-1.73075	0.06874	-9.70548	-0.70147	0.00482174	-17.9578	-2.00303	0.000216376
	Met	NM_008591	-0.798238	1.19358	0.135971	-3.74268	-0.571592	0.0113116	-3.48881	-1.38717	0.000465521
	Mnt	NM_010813	-0.0635559	-1.66691	0.0891025	0.539535	-1.69151	0.231844	-4.35481	-1.74938	0.0315931
	Mx1	NM_010846	-0.503212	61.3983	0.00743796	137.554	95.0763	0.218195	106.927	27.2473	0.00203655
	Mx2	NM_013606	1.2111	119.203	0.00257843	522.697	179.332	0.0505637	435.039	56.913	0.00405518
	Myd88	NM_010851	-2.26308	-4.08641	0.188558	0.504701	-2.07448	0.0339104	-0.561323	-3.70103	0.0466471
	Nmi	NM_019401	-0.62249	0.345582	0.263212	4.319	0.606712	0.116122	1.37504	-0.382976	0.0493912
	Npepps	NM_008942	-1.21229	-1.3895	0.0534983	-2.67339	-2.10466	0.110178	-3.07844	-2.24267	0.127384
	Nrg1	NM_178591	-3.21869	-1.96074	0.234006	-0.448077	-1.04696	0.392344	-2.22953	-1.87646	0.276328
	Oas1a	NM_145211	0.831203	171.529	0.00514651	1927.21	394.494	0.165368	606.264	190.661	0.0110932
	Oas1b	XM_001471672	-1.07288	3.2278	0.000523474	6.35448	2.69728	0.00313758	3.64724	1.66448	0.0813269
	Oas2	NM_145227	3.01459	42.095	0.0196317	850.113	102.839	0.028962	422.317	87.0139	0.0608413
	Pml	NM_008884	-0.905506	1.60627	0.0334564	1.01323	0.282043	0.340598	0.250719	-0.582866	0.281116
	Prkcz	NM_008860	0.183135	-3.88953	0.00734021	-3.95834	-4.87155	0.313253	-10.9843	-7.22832	0.231316
	Prkra	NM_011871	0.345806	0.352229	0.497718	-1.40164	0.695936	0.185734	-5.00678	-1.4603	0.00217392
	Psme2	NM_011190	0.0295652	2.27335	0.0653356	2.46122	2.907	0.341045	0.398886	1.73868	0.0838924
	Pttg1	NM_013917	-0.94836	-4.19357	0.0690305	1.95805	-6.62942	0.000199605	-3.08889	-9.1606	0.0643253
	Rcbtb1	NM_027764	-1.18069	-1.32799	0.0980404	-1.95848	-1.76505	0.299729	-2.78489	-2.13404	0.216184
	Samsn1	NM_023380	-0.352881	1.28084	0.0536514	1.68334	1.53807	0.408827	0.325582	0.441435	0.458084
	Sh2d1a	NM_011364	-0.32267	1.8387	0.052266	0.433824	2.01022	0.334799	-1.4739	1.43274	0.000959595
	Shb	XM_001474892	-0.453695	-3.25689	0.0122871	-3.46872	-3.63127	0.442795	-7.55393	-3.97425	0.0125554
	Shfm1	NM_009169	0.416871	1.30359	0.157215	1.3773	1.07292	0.465181	-2.44526	-0.504411	0.0439248
	Slc1a2	NM_011393	1.05144	-0.576398	0.180537	-5.51589	-2.78252	0.0138888	-16.3431	-1.88391	0.0201297
	Stat1	NM_009283	-0.451614	13.9708	0.00379669	3.11891	13.2449	0.000536053	2.06599	8.18044	0.00392629
	Stat2	NM_019963	1.5004	3.90778	0.0210728	18.9663	5.01116	0.197955	2.54241	2.53109	0.490393
	Tap1	NM_013683	-1.19007	3.12513	0.000468644	1.94064	2.97798	0.0214145	2.17242	2.87218	0.130449
	Tnfsf10	NM_009425	-4.0697	0.942813	0.0076206	1.64424	1.67487	0.48172	1.33371	-1.3861	0.00018892
	Traf3	NM_011632	-0.628926	-1.94137	0.10844	-1.10166	-2.12681	0.232908	-5.44293	-2.44987	0.080614
	Vegfa	NM_009505	-2.10831	-5.03645	0.0931732	-6.98264	-4.44227	0.0411033	-7.37083	-4.94849	0.0280583
	Gusb	NM_010368	1.29734	1.24392	0.379519	0.672691	0.410194	0.421445	-1.65356	0.434013	0.0260003
	Hprt1	NM_013556	0.770281	1.49969	0.257478	0.2912	1.21679	0.347111	-2.35765	0.444411	0.0146922
	Hsp90ab1	NM_008302	1.33938	-1.23776	0.000245192	5.36938	-0.388724	0.114558	-1.79286	-1.3717	0.15575
	Gapdh	NM_008084	-1	-1	n/a	-1	-1	n/a	-1	-1	n/a
	Actb	NM_007393	-1.65707	-1.43442	0.295462	-1.98722	-1.5228	0.14106	-3.01503	-1.9364	0.024592

## Sheet: Liver
	Name	GenBank	Fold d1 KO	Fold d1 WT	p value	Fold d2 KO	Fold d2 WT	p value	Fold d3 KO	Fold d3 WT	p value
	Adar	NM_019655	-0.856496	1.84035	0.225012	48.8582	3.25089	0.00866701	31.5962	0.944458	0.00470637
	Anxa11	NM_013469	-0.554255	-2.14031	0.126478	-0.363965	-2.65523	0.0672173	-1.56831	-4.35592	0.109099
	Arl5b	NM_029466	-2.06276	0.00471962	0.108326	-0.109863	-1.40474	0.19765	-0.3362	-1.3394	0.211952
	Atf5	NM_030693	-0.674875	-2.03536	0.177978	1.10465	-1.30716	8.25235e-06	0.0101192	-1.47948	0.17932
	B2m	NM_009735	-1.63151	-1.64597	0.492727	1.31511	-1.50124	0.00457015	1.27429	1.05222	0.0300424
	Bag3	NM_013863	-2.07345	-4.28822	0.0951548	6.47082	-3.71558	0.000978415	2.77953	-2.0664	0.000373935
	Bst2	NM_198095	-1.78847	1.40035	0.00642282	14.4332	4.50559	0.00222703	15.0649	9.42029	0.0787194
	Casp1	NM_009807	1.77204	0.316134	0.338463	3.8077	1.94439	0.177359	3.14232	6.07871	0.242589
	Cav1	NM_007616	-1.18623	-1.28941	0.336605	-5.29604	-2.12425	0.182921	-5.3067	4.741	0.00519665
	Cbfb	NM_022309	0.547656	1.30767	0.271417	2.43341	-1.07304	0.000462243	2.55569	1.69617	0.0957331
	Cd70	NM_011617	12.3764	3.18333	0.227424	8.12975	7.31916	0.397611	2.64974	2.31424	0.47684
	Cdkn1b	NM_009875	0.3963	2.95388	0.11353	0.854597	1.58537	0.316528	-1.60842	2.44334	0.109205
	Cnp	NM_009923	-0.425172	0.0296831	0.406171	3.0709	0.0542275	0.0277191	2.75112	0.106708	0.027131
	Col16a1	NM_028266	0.212389	-1.31567	0.266003	-0.72162	-2.63053	0.133758	-5.20938	0.50746	0.102453
	Cxcl10	NM_021274	0.6163	49.6677	0.0498213	5938.31	163.367	0.0162046	2367.75	98.0693	0.0209502
	Dad1	NM_010015	-2.77949	-12.7335	0.170968	5.31979	-2.45371	0.0190339	2.62899	-3.90766	0.00596772
	Diablo	NM_023232	1.12737	-0.131111	0.310794	0.614938	-0.229544	0.307701	-1.9686	0.407788	0.0885447
	Dnajb2	NM_178055	-3.15318	-15.0677	0.0620539	-0.394967	-6.50715	0.00525238	-1.99027	-10.2722	0.0627763
	Eif2ak2	NM_011163	-0.828581	-1.2991	0.372614	21.4248	0.140294	0.0138822	7.13692	-0.14801	0.00795107
	Gbp1	NM_010259	-4.13766	9.53627	0.0744183	334.641	14.6925	0.0112206	267.011	17.2332	6.32299e-05
	Gbp2	NM_010260	0.573078	6.13134	0.0807482	248.795	12.4803	0.00185019	213.39	11.5503	3.33503e-05
	Gch1	NM_008102	-1.77801	-1.35606	0.23383	-3.7195	-2.36647	0.0338684	-8.85745	1.31548	0.00805298
	H2-Bl	NM_008199	0.588463	1.63112	0.219626	1.24833	1.32982	0.306909	1.86754	2.20975	0.263978
	H2-D1	NM_010380	0.256007	-2.11169	0.0863278	10.0853	-1.62722	0.0054411	12.1876	0.726118	0.00364006
	H2-K1	NM_001001892	0.178312	-1.60543	0.19072	3.62803	-1.38983	0.00303669	4.23539	1.33188	0.106553
	H2-M10.1	NM_013544	12.3764	3.18333	0.227424	6.77238	7.31916	0.446735	2.64974	2.31424	0.47684
	H2-M10.2	NM_177923	-4.52176	2.09694	0.0309783	4.25406	0.501407	0.0796933	7.9086	5.04339	0.194879
	H2-M10.4	NM_177634	-0.741697	1.76347	0.0709115	5.88238	0.525268	0.049533	8.60985	5.54712	0.238599
	H2-M10.6	NM_201611	16.8806	3.18333	0.0600729	6.77238	7.31916	0.446735	2.64974	2.62087	0.497939
	H2-M3	NM_013819	-2.27877	-2.15987	0.493697	7.90646	1.80833	0.00405454	12.343	3.77885	0.0519674
	H2-Q1	NM_010390	1.94385	3.72692	0.155986	52.2371	3.77094	0.000375029	86.5497	12.8439	0.000742172
	H2-Q7	NM_010394	-2.22844	1.54586	0.0159492	2.97551	1.55511	0.0876624	4.59844	2.6697	0.0506667
	H2-T10	NM_010395	0.430395	-0.980265	0.258558	14.823	-0.1975	0.000732566	14.7467	1.91862	0.000562953
	Hoxb2	NM_134032	-0.433341	-6.80269	0.0485855	1.54684	-5.8138	0.0128757	1.95008	-1.82547	0.00202324
	Hspa1l	NM_013558	0.229545	-6.13838	0.0584015	-1.95502	-5.76308	0.0265746	-2.58616	-15.0292	0.143168
	Ifi204	NM_008329	0.218879	68.5445	0.0649079	145.99	59.2748	0.0391386	135.022	118.339	0.393542
	Ifi30	NM_023065	0.175261	-3.83369	0.0814022	-3.645	-4.79962	0.189716	-5.24083	-2.40886	0.0478903
	Ifit1	NM_008331	1.62592	918.316	0.0995704	4155.61	1066.7	0.00982336	3816.18	581.053	0.000798373
	Ifit3	NM_010501	0.387051	111.802	0.0402334	1937.11	221.984	0.00180842	2889.78	95.3405	1.53042e-06
	Ifitm1	NM_026820	0.954553	-2.03747	0.175501	5.10813	-1.64643	0.0187329	-1.41299	-0.373941	0.262559
	Ifitm2	NM_030694	1.51245	-1.33641	0.198955	6.20974	-1.82402	0.0249006	-1.37889	1.51485	0.000441307
	Ifna2	NM_010503	-0.59106	-1.33716	0.299039	448.865	-1.95638	0.0143574	2.46811	1.37665	0.364081
	Ifna4	NM_010504	9.90494	0.771274	0.238887	241.621	-0.0315199	0.0237101	6.46288	26.805	0.143361
	Ifnar1	NM_010508	-1.99637	-2.14683	0.317049	1.29863	-3.0374	3.96417e-05	-1.58888	-2.09422	0.277932
	Ifnar2	NM_010509	0.577418	-1.60989	0.133464	1.61429	-2.01077	0.003005	1.36	-1.50903	1.20252e-05
	Ifnb1	NM_010510	4.43422	2.28889	0.379558	15982.4	11.6263	0.0781065	3358.58	30.2027	0.0266355
	Irf1	NM_008390	-0.528722	0.0850569	0.371425	4.81978	1.06123	0.0148034	2.93064	1.58558	0.0358966
	Irf2	NM_008391	-0.929557	-1.81822	0.31502	1.53681	-2.31674	0.00399664	1.21532	-1.58653	0.00119824
	Irf3	NM_016849	0.570184	-7.91535	0.00769886	1.56938	-5.56259	0.00558823	-1.56842	-7.34597	0.0605722
	Irf5	NM_012057	0.604842	-3.65912	0.023038	0.379668	-2.89859	0.0261706	2.49714	-2.21689	0.000791889
	Irf7	NM_016850	0.584023	29.5707	0.0886816	502.364	98.2302	0.0175838	399.417	217.576	0.0775989
	Isg15	NM_015783	-22.2505	27.3282	0.101896	410.987	98.2231	0.00399085	381.226	51.646	0.00143864
	Isg20	NM_020583	0.411971	0.528191	0.480323	54.9982	2.15567	8.97271e-05	60.3981	2.71755	0.00141052
	Irf9	NM_008394	0.396368	4.34026	0.0769321	17.6349	4.90524	0.0739272	8.61856	7.41505	0.354748
	Itih2	NM_010582	-0.610218	-3.35043	0.0651216	-1.46444	-3.80796	0.0368311	-2.76437	-4.40284	0.0207101
	Mal	NM_010762	3.24842	-0.0271538	0.105749	-0.659779	-0.387329	0.438716	-2.38188	0.0988396	0.0416708
	Met	NM_008591	-1.04548	-2.27212	0.244825	-1.56256	-1.93325	0.141053	-1.98794	-0.592763	0.171174
	Mnt	NM_010813	-1.10833	-2.33889	0.333559	-1.67522	-2.70737	0.136845	-2.09297	1.12137	0.093623
	Mx1	NM_010846	23.5634	369.289	0.0756683	23779.9	541.822	0.000856785	39722.4	701.08	0.00930328
	Mx2	NM_013606	-0.889561	5.88874	0.0528487	270.761	10.8904	0.00628795	200.102	7.33132	0.000989587
	Myd88	NM_010851	-3.10277	-1.80127	0.184317	13.6714	-2.12909	0.0152903	6.23281	-0.856321	0.0329587
	Nmi	NM_019401	-2.02341	-0.227774	0.0922911	4.79334	0.507094	0.064496	2.51457	0.932805	0.251147
	Npepps	NM_008942	0.054185	-1.5646	0.18371	2.3206	-1.53157	0.0021543	2.18539	-1.74294	0.00093989
	Nrg1	NM_178591	-1.0068	-4.94542	0.0864485	13.045	-3.391	0.00228341	27.5444	-5.0064	0.000223189
	Oas1a	NM_145211	-2.11733	15.3426	0.00563908	912.987	22.6943	0.0126425	1476.95	73.8258	0.000620379
	Oas1b	XM_001471672	0.449541	7.27578	0.0627871	327.451	6.03501	0.00516617	196.979	5.16	0.00165967
	Oas2	NM_145227	5.81524	3.11864	0.355451	267.629	3.97697	0.0745986	369.864	5.07733	0.0559066
	Pml	NM_008884	0.45774	-15.1789	0.111467	14.4396	-0.394454	0.00398979	13.2867	-1.94394	0.000502329
	Prkcz	NM_008860	-1.79094	-2.12401	0.259276	-3.4086	-3.98228	0.225637	-5.91568	-2.90124	0.000468448
	Prkra	NM_011871	-1.9186	-0.484729	0.198793	-4.02703	-2.12494	0.162086	-6.21762	0.54859	0.0270636
	Psme2	NM_011190	-0.602783	0.172818	0.329847	4.1504	0.422747	0.0282693	2.98919	1.03568	0.179605
	Pttg1	NM_013917	3.97398	-0.485179	0.16826	69.8346	1.90309	0.00180106	47.8474	1.6066	0.0229661
	Rcbtb1	NM_027764	-1.95785	-2.39996	0.257475	-1.6616	-2.30602	0.149138	-1.85923	-2.46288	0.0187636
	Samsn1	NM_023380	-1.12405	0.6573	0.264068	43.2464	2.40753	0.00575572	27.4131	2.68818	0.0155971
	Sh2d1a	NM_011364	1.36875	4.67011	0.110929	7.55063	2.1654	0.130217	14.9893	43.6816	0.208595
	Shb	XM_001474892	0.90841	-3.79926	0.0373422	-0.0838766	-2.20137	0.0986273	-1.71521	-2.66131	0.226819
	Shfm1	NM_009169	-0.0584942	-1.88309	0.278883	-1.0795	-2.41381	0.247791	-2.86051	-0.408617	0.124392
	Slc1a2	NM_011393	-2.81353	0.0450968	0.0868647	-2.77561	-2.14085	0.087141	-12.138	-1.70815	0.0361858
	Stat1	NM_009283	-0.506766	5.07396	0.050398	13.833	11.3206	0.0800417	9.48188	6.2408	0.0102965
	Stat2	NM_019963	0.322022	-0.17416	0.418127	3.76698	-0.0807244	0.0509564	2.46581	1.90607	0.431434
	Tap1	NM_013683	-13.4746	2.55217	0.210794	21.6262	3.75544	0.00530955	21.9437	3.59237	0.00115063
	Tnfsf10	NM_009425	1.31865	5.73064	0.11497	14.329	4.0099	0.0457067	16.7249	11.0239	0.215431
	Traf3	NM_011632	-3.26514	-11.106	0.0962351	1.58803	-3.54539	0.0091059	-0.319913	-1.56867	0.305766
	Vegfa	NM_009505	-0.323996	-2.55816	0.0568903	-0.230643	-3.24141	0.0414286	-1.75998	-2.72422	0.098377
	Gusb	NM_010368	0.334167	-2.70925	0.0522269	-1.76244	-2.66386	0.0101761	-2.54601	-2.83353	0.341339
	Hprt1	NM_013556	0.634581	0.0788297	0.418914	-0.776884	-0.115093	0.360296	-1.50895	1.04037	0.145037
	Hsp90ab1	NM_008302	0.284352	-4.29326	0.0448358	-0.443563	-3.32007	0.0420532	-2.0971	-2.89827	0.0604916
	Gapdh	NM_008084	-1	-1		-1	-1		-1	-1
	Actb	NM_007393	-1.10005	-1.74913	0.360117	5.24668	-1.30825	6.31409e-05	3.24256	-1.14755	0.0384345
