# Supplementary material for: Expression of interferon-induced antiviral genes is delayed in a STAT1 knockout mouse model of Crimean-Congo hemorrhagic fever
Source: Virol J. 2012 Jun 19;9:122. doi: 10.1186/1743-422X-9-122 (PMC3489622; doi:10.1186/1743-422X-9-122)
Supplement: Additional file 2 — Table S2. Summary list of up and downregulated genes shown as common name and GenBank accession number in an Excel file. [file 1743-422X-9-122-S2.xlsx]

## Sheet: Spleen
	Significantly up- and down-regulated genes with fold change >2 in spleen
	STAT1 -/-							Wild Type
	d1		d2		d3			d1		d2		d3
	Down	Up	Down	Up	Down	Up		Down	Up	Down	Up	Down	Up
	NM_010260	NM_013544	NM_029466	NM_010259	NM_013469	NM_198095		NM_178055	NM_019655	NM_013863	NM_010259	NM_030693	NM_009735
	NM_010501	NM_201611	NM_007616	NM_010260	NM_007616	NM_021274		NM_013558	NM_009735	NM_007616	NM_010260	NM_013863	NM_198095
	NM_009425	NM_145227	NM_009875	NM_010390	NM_009875	NM_010259		NM_016849	NM_198095	NM_013558	NM_177634	NM_007616	NM_009807
			NM_010582	NM_010395	NM_028266	NM_010260		NM_012057	NM_021274	NM_010851	NM_010390	NM_028266	NM_021274
			NM_010762	NM_010501	NM_023232	NM_010380		NM_008860	NM_011163	NM_013917	NM_010394	NM_178055	NM_010259
			NM_008591	NM_010503	NM_178055	NM_001001892		XM_001474892	NM_010259	NM_011393	NM_010395	NM_134032	NM_010260
			NM_011393	NM_010504	NM_023065	NM_010395			NM_010260	NM_009505	NM_010501	NM_010762	NM_001001892
			NM_009505	NM_020583	NM_010508	NM_008329			NM_013544		NM_010503	NM_010851	NM_177923
				XM_001471672	NM_010509	NM_008331			NM_201611		NM_010504	XM_001474892	NM_010395
				NM_145227	NM_010762	NM_010501			NM_010390		NM_010582	NM_009505	NM_008329
				NM_009283	NM_008591	NM_026820			NM_010394		XM_001471672		NM_008331
					NM_010813	NM_010503			NM_008329		NM_145227		NM_010501
					NM_011871	NM_010504			NM_008331		NM_009283		NM_010504
					XM_001474892	NM_010510			NM_010501		NM_013683		NM_010510
					NM_009169	NM_008394			NM_008390				NM_008394
					NM_011393	NM_010846			NM_016850				NM_010846
					NM_009505	NM_013606			NM_015783				NM_013606
					NM_013556	NM_145211			NM_008394				NM_145211
					NM_007393	NM_009283			NM_010846				NM_009283
									NM_013606
									NM_145211
									XM_001471672
									NM_145227
									NM_009283
									NM_019963
									NM_013683
	STAT1 -/-							Wild Type
	d1		d2		d3			d1		d2		d3
	Down	Up	Down	Up	Down	Up		Down	Up	Down	Up	Down	Up
	Gbp2	H2-M10.1	Arl5b	Gbp1	Anxa11	Bst2		Dnajb2	Adar	Bag3	Gbp1	Atf5	B2m
	Ifit3	H2-M10.6	Cav1	Gbp2	Cav1	Cxcl10		Hspa1l	B2m	Cav1	Gbp2	Bag3	Bst2
	Tnfsf10	Oas2	Cdkn1b	H2-Q1	Cdkn1b	Gbp1		Irf3	Bst2	Hspa1l	H2-M10.4	Cav1	Casp1
			Itih2	H2-T10	Col16a1	Gbp2		Irf5	Cxcl10	Myd88	H2-Q1	Col16a1	Cxcl10
			Mal	Ifit3	Diablo	H2-D1		Prkcz	Eif2ak2	Pttg1	H2-Q7	Dnajb2	Gbp1
			Met	Ifna2	Dnajb2	H2-K1		Shb	Gbp1	Slc1a2	H2-T10	Hoxb2	Gbp2
			Slc1a2	Ifna4	Ifi30	H2-T10			Gbp2	Vegfa	Ifit3	Mal	H2-K1
			Vegfa	Isg20	Ifnar1	Ifi204			H2-M10.1		Ifna2	Myd88	H2-M10.2
				Oas1b	Ifnar2	Ifit1			H2-M10.6		Ifna4	Shb	H2-T10
				Oas2	Mal	Ifit3			H2-Q1		Itih2	Vegfa	Ifi204
				Stat1	Met	Ifitm1			H2-Q7		Oas1b		Ifit1
					Mnt	Ifna2			Ifi204		Oas2		Ifit3
					Prkra	Ifna4			Ifit1		Stat1		Ifna4
					Shb	Ifnb1			Ifit3		Tap1		Ifnb1
					Shfm1	Irf9			Irf1				Irf9
					Slc1a2	Mx1			Irf7				Mx1
					Vegfa	Mx2			Isg15				Mx2
					Hprt1	Oas1a			Irf9				Oas1a
					Actb	Stat1			Mx1				Stat1
									Mx2
									Oas1a
									Oas1b
									Oas2
									Stat1
									Stat2
									Tap1

## Sheet: Liver
	Significantly up- and down-regulated genes with fold change >2 in liver
	STAT1 -/-							Wild Type
	d1		d2		d3			d1		d2		d3
	Down	Up	Down	Up	Down	Up		Down	Up	Down	Up	Down	Up
	NM_177923		NM_008102	NM_019655	NM_007616	NM_019655		NM_134032	NM_021274	NM_013469	NM_019655	NM_013863	NM_007616
	NM_010394			NM_013863	NM_008102	NM_013863		NM_013558	NM_177923	NM_013863	NM_198095	NM_010015	NM_021274
	NM_145211			NM_198095	NM_023065	NM_021274		NM_023065	NM_008329	NM_010015	NM_021274	NM_023065	NM_010259
				NM_022309	NM_010582	NM_010015		NM_016849	NM_008331	NM_178055	NM_010259	NM_012057	NM_010260
				NM_009923	NM_010762	NM_011163		NM_012057	NM_010501	NM_008102	NM_010260	NM_010582	NM_010390
				NM_021274	NM_008860	NM_010259		XM_001474892	NM_145211	NM_134032	NM_010390	NM_178591	NM_008331
				NM_010015	NM_011871	NM_010260		NM_008302		NM_013558	NM_008329	NM_008860	NM_010501
				NM_011163	NM_011393	NM_010380				NM_010508	NM_008331	NM_027764	NM_010510
				NM_010259		NM_010390				NM_010509	NM_010501		NM_015783
				NM_010260		NM_010395				NM_008391	NM_016850		NM_020583
				NM_010380		NM_134032				NM_016849	NM_015783		NM_010846
				NM_001001892		NM_008331				NM_012057	NM_020583		NM_013606
				NM_177634		NM_010501				NM_010582	NM_010846		NM_145211
				NM_013819		NM_010510				NM_010851	NM_013606		XM_001471672
				NM_010390		NM_008390				NM_178591	NM_145211		NM_023380
				NM_010395		NM_012057				NM_011632	NM_023380		NM_009283
				NM_008329		NM_015783				NM_009505	NM_013683		NM_013683
				NM_008331		NM_020583				NM_010368	NM_009425
				NM_010501		NM_010846				NM_008302
				NM_026820		NM_013606
				NM_030694		NM_010851
				NM_010503		NM_008942
				NM_010504		NM_178591
				NM_008390		NM_145211
				NM_016850		XM_001471672
				NM_015783		NM_008884
				NM_020583		NM_013917
				NM_010846		NM_023380
				NM_013606		NM_009283
				NM_010851		NM_013683
				NM_008942		NM_007393
				NM_178591
				NM_145211
				XM_001471672
				NM_008884
				NM_011190
				NM_013917
				NM_023380
				NM_013683
				NM_009425
				NM_007393
	STAT1 -/-							Wild Type
	d1		d2		d3			d1		d2		d3
	Down	Up	Down	Up	Down	Up		Down	Up	Down	Up	Down	Up
	H2-M10.2		Gch1	Adar	Cav1	Adar		Hoxb2	Cxcl10	Dad1	Adar	Bag3	Cav1
	H2-Q7			Bag3	Gch1	Bag3		Hspa1l	H2-M10.2	Anxa11	Bst2	Dad1	Cxcl10
	Oas1a			Bst2	Ifi30	Cnp		Ifi30	Ifi204	Bag3	Cxcl10	Ifi30	Gbp1
				Cbfb	Itih2	Cxcl10		Irf3	Ifit1	Dnajb2	Gbp1	Irf5	Gbp2
				Cnp	Mal	Dad1		Irf5	Ifit3	Gch1	Gbp2	Itih2	H2-Q1
				Cxcl10	Prkcz	Eif2ak2		Shb	Oas1a	Hoxb2	H2-Q1	Nrg1	Ifit1
				Dad1	Prkra	Gbp1		Hsp90ab1		Hspa1l	Ifi204	Prkcz	Ifit3
				Eif2ak2	Slc1a2	Gbp2				Ifnar1	Ifit1	Rcbtb1	Ifnb1
				Gbp1		H2-D1				Ifnar2	Ifit3		Isg15
				Gbp2		H2-Q1				Irf2	Irf7		Isg20
				H2-D1		H2-T10				Irf3	Isg15		Mx1
				H2-K1		Ifit1				Irf5	Mx1		Mx2
				H2-M10.4		Ifit3				Itih2	Mx2		Oas1a
				H2-M3		Ifnb1				Myd88	Oas1a		Oas1b
				H2-Q1		Irf1				Nrg1	Oas1b		Samsn1
				H2-T10		Irf5				Traf3	Samsn1		Stat1
				Ifi204		Isg15				Vegfa	Tap1		Tap1
				Ifit1		Isg20				Gusb	Tnfsf10
				Ifit3		Mx1				Hsp90ab1
				Ifitm1		Mx2
				Ifitm2		Myd88
				Ifna2		Npepps
				Ifna4		Nrg1
				Irf1		Oas1a
				Irf7		Oas1b
				Isg15		Pml
				Isg20		Pttg1
				Mx1		Samsn1
				Mx2		Stat1
				Myd88		Tap1
				Npepps		Actb
				Nrg1
				Oas1a
				Oas1b
				Pml
				Psme2
				Pttg1
				Samsn1
				Tap1
				Tnfsf10
				Actb
